# Supplementary material for: Prostaglandin E2 Exposure Disrupts E-Cadherin/Caveolin-1-Mediated Tumor Suppression to Favor Caveolin-1-Enhanced Migration, Invasion, and Metastasis in Melanoma Models
Source: Int J Mol Sci. 2023 Nov 29;24(23):16947. doi: 10.3390/ijms242316947 (PMC10707163; doi:10.3390/ijms242316947)
Supplement: Supplementary file 1 [file ijms-24-16947-s001.zip]

Archive with 1 entries (1 files):
- ijms-2626940-supplementary.pdf
